# Supplementary material for: Effects of system response delays on elderly humans’ cognitive performance in a virtual training scenario
Source: Sci Rep. 2019 Jun 5;9:8291. doi: 10.1038/s41598-019-44718-x (PMC6549173; doi:10.1038/s41598-019-44718-x)
Supplement: Supplementary file 2 — Supplementary Dataset 1 [file 41598_2019_44718_MOESM2_ESM.csv]

VP_Nummer	Delay_Dauer	Alter	Geschlecht	Geistige_Anforderung	Koerperliche_Anforderung	Zeitliche_Anforderung	Ausfuehrung_Aufgaben	Anstrengung	Frustration	TA_Begeisterung_ges	TA_Kompetenz_ges	TA_pos_Technikfolgen_ges	TA_neg_Technikfolgen_ges	IP_Produktwahrnehmung_ges	IP_Nutzeremotion_ges	IP_Konsequenzen_ges	IP_Gesamturteil	T_ges	B_ges	U_ges	Delay_Dauer_z	Alter_z	Geschlecht_z	TA_Begeisterung_ges_z	TA_Kompetenz_ges_z	TA_neg_Technikfolgen_ges_z	TA_pos_Technikfolgen_ges_z	T_ges_z	B_ges_z	U_ges_z	IP_Gesamturteil_z	IP_Konsequenzen_ges_z	IP_Nutzeremotion_ges_z	IP_Produktwahrnehmung_ges_z	Geistige_Anforderung_z	Koerperliche_Anforderung_z	Zeitliche_Anforderung_z	Ausfuehrung_Aufgaben_z	Anstrengung_z	Frustration_z	product_base_delay_z	product_age_delay_z	product_gender_delay_z	product_begeisterung_delay_z	product_kompetenz_delay_z	product_positiv_delay_z	product_negativ_delay_z	plane_Delay_Base_z	plane_Delay_Beg_z
1	3.5	76	1	19	16	10	11	14	11	4.2	3.75	4.6	4.4	3.86666666666667	4	2.33333333333333	13	0.714285714285714	0.666666666666667	0.857142857142857	0.629864110310463	1.34762570732631	-0.8344383017138	1.44488598149516	1.06796796316072	1.53635168206503	1.44051630849492	1.2048830297672	0.216001329243039	0.962882946981661	-0.276755979249171	-1.29214491771264	0.623903871956677	-0.61926657401656	1.29259002860261	3.37455161936925	0.71068446122939	0.449466245268783	0.522272409280607	0.445672072751447	0.136051485069544	0.848821067176597	-0.525582738517937	0.910081823234508	0.672674690956303	0.907329523037867	0.967692785347876	0.0528459933745347	-0.43308084474268
2	4	67	1	11	4	12	8	11	10	2.4	3.25	4.2	3.6	3.8	4	4.5	17	0.666666666666667	0.80952380952381	0.666666666666667	0.927924805368093	-0.317704506131334	-0.8344383017138	-0.532326414235058	0.390719986522214	0.187992399915131	0.841261524161036	0.767493984714723	1.4880091570076	-0.35409243856745	0.717689234324123	0.606123415558167	0.623903871956677	-0.703423313562401	-0.653449571655195	0.00539928259099078	1.18747277066177	-0.329608579863775	-0.191189006968794	0.242046039511562	1.38076060740222	-0.294805892016484	-0.77429599870946	-0.493958884321361	0.362558767447049	0.780627436070794	0.174442811101928	0.525313961463937	0.230413081851611
3	5	67	1	13	1	12	12	14	11	2.8	2.5	3	3.4	4.86666666666667	2.83333333333333	2.83333333333333	12	0.428571428571429	0.476190476190476	0.80952380952381	1.52404619548335	-0.317704506131334	-0.8344383017138	-0.0929458818505659	-0.625151978435542	-0.149097420622345	-0.956502828840629	-1.41945124054766	-1.48000910777638	0.633639100594384	-0.525367282642495	-0.854082994650144	-1.05340291424569	0.643084519171043	-0.166939671590743	-0.836888801603574	1.18747277066177	0.709157853646302	0.522272409280607	0.445672072751447	-2.2556022499873	-0.484196343857377	-1.27172251909251	-0.1416538176202	-0.952760494333579	-1.45775449726363	-0.227231356655866	-0.795558455782188	0.0544480561070576
4	2	63	1	17	1	2	11	17	3	3	3.75	3.6	4	4	2	2.33333333333333	11	0.571428571428571	0.761904761904762	0.666666666666667	-0.264317974862426	-1.05785126766807	-0.8344383017138	0.126744384341681	1.06796796316072	0.862172040990082	-0.0576206523397967	-0.10728410539023	1.06400654775275	-0.35409243856745	-0.773978586035818	-1.29214491771264	-2.25147919010453	-0.45095309492488	0.806080128538161	-0.836888801603574	-1.19646877650011	0.449466245268783	1.23573382553001	-1.18333619316763	-0.281236055942368	0.279609104775674	0.220557042056634	-0.033500818994378	-0.282283129240591	0.015230174136707	-0.227887567857503	0.0319072994385937	0.0252519715541661
5	3.5	68	2	20	1	11	11	15	1	4.8	4.5	4.2	4.6	6	3.16666666666667	4.83333333333333	20	0.523809523809524	0.714285714285714	0.904761904761905	0.629864110310463	-0.132667815747151	1.17579942514217	2.1039567800719	2.08383992811847	1.87344150260251	0.841261524161036	-0.544673150442706	0.640003938497894	1.29212679336894	1.46352314450409	0.898164697599829	-0.574172403902159	2.07374909145033	1.53584497863484	-0.836888801603574	0.949078615945578	0.449466245268783	0.76009288136374	-1.5905882596474	0.403115511317168	-0.0835626957324115	0.740593858820729	1.32520686541165	1.31253598235376	0.529880441454115	1.18001356525543	0.170181120232362	-0.627466122422696
6	2.5	71	2	10	2	4	11	8	11	3.2	3.25	3	3.2	4.4	3	4	15	0.619047619047619	0.666666666666667	0.904761904761905	0.0337427201952035	0.422442255405399	1.17579942514217	0.346434650533927	0.390719986522214	-0.48618724115982	-0.956502828840629	0.330104939662247	0.216001329243039	1.29212679336894	0.220466627537476	0.168061492495673	-0.813787659073925	0.0539873423501622	-0.896704521687421	-0.556126106872052	-0.719680467067737	0.449466245268783	-0.904650423218194	0.445672072751447	0.00728847241443989	0.0142543508227751	0.0396746710082535	0.0116896474788894	0.0131839551798927	-0.03227500731949	-0.0164052800409337	0.0234784481350284	0.00628646792623334
7	1.5	66	1	17	5	13	9	11	6	4.4	4.25	3.6	3.6	4.26666666666667	4	4.16666666666667	14	0.761904761904762	0.619047619047619	0.904761904761905	-0.562378669920056	-0.502741196515517	-0.8344383017138	1.6645762476874	1.74521593979922	0.187992399915131	-0.0576206523397967	1.64227207481968	-0.208001280011815	1.29212679336894	-0.0281446758558478	0.314082133516505	0.623903871956677	-0.114326136741519	0.806080128538161	0.286161977322512	1.42586692537795	-0.0699169714862554	-0.191189006968794	-0.572458093447979	0.116975483194714	0.282730925410414	0.469270302248157	-0.93612217615496	-0.981472218947567	0.0324046258227809	-0.10572291581935	0.0178141958992524	0.561111873367217
8	3	79	1	NA	NA	10	13	12	4	1.6	2.75	3.2	3.2	2.8	2.41666666666667	1.83333333333333	12	0.714285714285714	0.857142857142857	0.857142857142857	0.331803415252833	1.90273577847886	-0.8344383017138	-1.41108747900404	-0.28652799011629	-0.48618724115982	-0.656875436673685	1.2048830297672	1.91201176626246	0.962882946981661	-0.525367282642495	-1.73020684077513	-1.65244105217511	-1.96577440675	NA	NA	0.71068446122939	0.968849462023821	0.0466314651143397	-0.979710159927749	0.634412034049485	0.631334229623045	-0.276869478326413	-0.468203644754052	-0.0950709656861152	-0.217953513284025	-0.161318587069181	0.366464308324534	0.190883246494454
9	2.5	65	2	3	3	4	3	14	17	3	3.5	3.6	3.4	2.93333333333333	3.16666666666667	1.83333333333333	3	0.476190476190476	0.619047619047619	0.571428571428571	0.0337427201952035	-0.6877778868997	1.17579942514217	0.126744384341681	0.729343974841466	-0.149097420622345	-0.0576206523397967	-0.982062195495183	-0.208001280011815	-1.012580131342	-2.76286901318241	-1.73020684077513	-0.574172403902159	-1.79746092765832	-2.599489171913	-0.275363412140531	-0.719680467067737	-1.62806662175137	0.522272409280607	1.66742827219076	-0.00701852899168285	-0.0232074967941049	0.0396746710082535	0.00427670029715466	0.0246100496691331	-0.00194427754936686	-0.00503095254588636	-0.0233374687920201	0.00206455124189444
10	1	65	1	16	1	3	6	16	10	2	2.75	3.4	3	4.13333333333333	3.41666666666667	2.5	7	0.476190476190476	0.714285714285714	0.761904761904762	-0.860439364977686	-0.6877778868997	-0.8344383017138	-0.971706946619551	-0.28652799011629	-0.823277061697296	-0.357248044506741	-0.982062195495183	0.640003938497894	0.304395254207106	-1.76842379960911	-1.14612427669181	-0.214749521144508	-0.282639615833199	0.562825178505935	-0.836888801603574	-0.958074621783925	-0.848991796618813	0.997913353446874	0.242046039511562	-0.550684582424346	0.591791168249673	0.717983562439681	0.836094908093732	0.246539961863994	0.3073902805549	0.708379992167517	-0.0795357676933507	-0.467110340575566
11	1	62	1	14	1	1	10	8	7	2.6	2	4	3.8	4.53333333333333	4	5.83333333333333	18	0.619047619047619	0.714285714285714	0.904761904761905	-0.860439364977686	-1.24288795805225	-0.8344383017138	-0.312636148042812	-1.30239995507405	0.525082220452606	0.541634131994091	0.330104939662247	0.640003938497894	1.29212679336894	0.966300537717446	1.77428854372482	0.623903871956677	0.222300821441842	0.0763152784414828	-0.836888801603574	-1.4348629312163	0.189774636891264	-0.904650423218194	-0.368832060208094	-0.550684582424346	1.06942972536489	0.717983562439681	0.269004448691027	1.12063619029088	-0.466043328583236	-0.451801412327314	-0.0795357676933507	-0.143868048923001
12	0.5	75	2	11	2	1	11	6	2	2.6	2.5	3.4	3.4	4.6	3	4.33333333333333	15	0.476190476190476	0.619047619047619	0.80952380952381	-1.15850006003532	1.16258901694213	1.17579942514217	-0.312636148042812	-0.625151978435542	-0.149097420622345	-0.357248044506741	-0.982062195495183	-0.208001280011815	0.633639100594384	0.220466627537476	0.460102774537335	-0.813787659073925	0.306457560987682	-0.653449571655195	-0.556126106872052	-1.4348629312163	0.449466245268783	-1.38029136738446	-1.38696222640752	0.24096949538111	-1.34685944592386	-1.3621637046167	0.362188996276807	0.724238604548772	0.413871881008559	0.172729370742098	0.0589658605905252	-0.189697637855074
13	0.5	70	1	17	12	2	11	10	11	4	3.25	4.8	4.4	6.66666666666667	3.66666666666667	6.33333333333333	20	0.476190476190476	0.761904761904762	0.761904761904762	-1.15850006003532	0.237405565021216	-0.8344383017138	1.22519571530291	0.390719986522214	1.53635168206503	1.74014370066187	-0.982062195495183	1.06400654775275	0.304395254207106	1.46352314450409	2.21235046678731	0.144673361613142	2.91531648690873	0.806080128538161	2.25150084044316	-1.19646877650011	0.449466245268783	-0.429009479051927	0.445672072751447	-1.23265164944953	-0.275034361329796	0.966696822631205	-1.41938930973343	-0.452649127842982	-2.01595658168685	-1.7798635159077	-0.223701648213004	0.806093908356118
14	0.5	67	2	15	3	4	11	8	5	2.8	2.5	2.4	3.2	3.53333333333333	3.16666666666667	3.33333333333333	14	0.619047619047619	0.619047619047619	0.571428571428571	-1.15850006003532	-0.317704506131334	1.17579942514217	-0.0929458818505659	-0.625151978435542	-0.48618724115982	-1.85538500534146	0.330104939662247	-0.208001280011815	-1.012580131342	-0.0281446758558478	-0.416021071587651	-0.574172403902159	-1.04005027174576	0.319570228473709	-0.275363412140531	-0.719680467067737	0.449466245268783	-0.904650423218194	-0.776084126687864	0.24096949538111	0.368060689426641	-1.3621637046167	0.107677809703916	0.724238604548772	2.14946364007671	0.563247948072057	0.0589658605905252	-0.0474417026820463
15	0	64	1	18	4	11	NA	NA	14	3.4	2.75	3.8	3.4	4.2	4.25	4.33333333333333	15	0.714285714285714	0.714285714285714	0.80952380952381	-1.45656075509295	-0.872814577283883	-0.8344383017138	0.566124916726173	-0.28652799011629	-0.149097420622345	0.242006739827147	1.2048830297672	0.640003938497894	0.633639100594384	0.220466627537476	0.460102774537335	0.983326754714327	-0.198482876287359	1.04933507857039	0.00539928259099078	0.949078615945578	NA	NA	1.0565501724711	-0.932204619920952	1.27130745974474	1.21541008282273	-0.824595336183605	0.417345425639048	-0.352497519700211	0.217169451564094	-0.179422522863637	0.471530532393652
16	1	75	2	9	3	4	2	16	4	2	2	3.4	3.6	4.2	3.75	2.66666666666667	18	0.428571428571429	0.523809523809524	0.428571428571429	-0.860439364977686	1.16258901694213	1.17579942514217	-0.971706946619551	-1.30239995507405	0.187992399915131	-0.357248044506741	-1.41945124054766	-1.05600649852152	-2.00031167050384	0.966300537717446	-1.00010363567098	0.264480989199026	-0.198482876287359	-1.13995947171965	-0.275363412140531	-0.719680467067737	-1.88775823012889	0.997913353446874	-0.979710159927749	0.90862956100017	-1.00033735546772	-1.01170411071046	0.836094908093732	1.12063619029088	0.3073902805549	-0.161756061203606	0.156315824183128	-0.467110340575566
17	2	63	2	18	2	11	12	15	4	2.4	2.5	3.4	3.2	4.8	2.83333333333333	4.83333333333333	15	0.714285714285714	0.80952380952381	0.857142857142857	-0.264317974862426	-1.05785126766807	1.17579942514217	-0.532326414235058	-0.625151978435542	-0.48618724115982	-0.357248044506741	1.2048830297672	1.4880091570076	0.962882946981661	0.220466627537476	0.898164697599829	-1.05340291424569	0.558927779625203	1.04933507857039	-0.556126106872052	0.949078615945578	0.709157853646302	0.76009288136374	-0.979710159927749	-0.393307566956996	0.279609104775674	-0.310784922897984	0.140703439776388	0.165238904921322	0.0944270796475838	0.128508026987314	0.0434636114002528	-0.0909392923653666
18	1.5	63	1	11	3	8	7	11	14	3.4	3.75	3	2.6	4.66666666666667	3.91666666666667	3.66666666666667	16	0.571428571428571	0.761904761904762	0.714285714285714	-0.562378669920056	-1.05785126766807	-0.8344383017138	0.566124916726173	1.06796796316072	-1.49745670277225	-0.956502828840629	-0.10728410539023	1.06400654775275	-0.0248485921801716	0.469077930930799	-0.123979789545989	0.504096244370793	0.390614300533523	-0.653449571655195	-0.275363412140531	0.233896151797014	-0.589300188241294	-0.191189006968794	1.0565501724711	-0.598374587111421	0.594912988884412	0.469270302248157	-0.318376577677068	-0.600602402639556	0.537916788658164	0.842137708767929	-0.0532956831119384	0.194917243723804
19	0	65	1	12	1	4	4	4	4	1	3	1	5	5.4	4.33333333333333	5.33333333333333	20	0.571428571428571	0.619047619047619	0.714285714285714	-1.45656075509295	-0.6877778868997	-0.8344383017138	-2.07015827758078	0.0520959982029617	2.54762114367746	-3.95277675051007	-0.10728410539023	-0.208001280011815	-0.0248485921801716	1.46352314450409	1.33622662066232	1.10313438230021	1.31633843553777	-0.410194621622969	-0.836888801603574	-0.719680467067737	-1.36837501337385	-1.85593231155073	-0.979710159927749	0.302966501474309	1.00179027827886	1.21541008282273	3.01531130395497	-0.0758809864798266	5.75745948843679	-3.71076497672559	0.0795416929361615	-1.64964274514874
20	0	60	1	13	9	11	9	12	11	3.4	3.25	3.6	3.8	4.4	3.58333333333333	4.66666666666667	18	0.666666666666667	0.714285714285714	0.761904761904762	-1.45656075509295	-1.61296133882062	-0.8344383017138	0.566124916726173	0.390719986522214	0.525082220452606	-0.0576206523397967	0.767493984714723	0.640003938497894	0.304395254207106	0.966300537717446	0.752144056578998	0.0248657340272592	0.0539873423501622	-0.166939671590743	1.4092127562486	0.949078615945578	-0.0699169714862554	0.0466314651143397	0.445672072751447	-0.932204619920952	2.34937618560828	1.21541008282273	-0.824595336183605	-0.569107398598701	0.0839279808810024	-0.764814155508328	-0.179422522863637	0.471530532393652
21	3	66	2	16	8	14	16	NA	16	4.2	3.75	4.6	4.4	5.73333333333333	5.16666666666667	6.33333333333333	20	0.476190476190476	0.666666666666667	0.428571428571429	0.331803415252833	-0.502741196515517	1.17579942514217	1.44488598149516	1.06796796316072	1.53635168206503	1.44051630849492	-0.982062195495183	0.216001329243039	-2.00031167050384	1.46352314450409	2.21235046678731	2.30121065815905	1.73712213326697	0.562825178505935	1.12845006151708	1.66426108009414	1.74792428715638	NA	1.46380223895087	0.071669978741992	-0.166811245992144	0.390134264914491	0.479418103311036	0.354355417557338	0.477968230886019	0.509766735138613	0.0381622207547815	-0.202842396697376
22	4	72	1	9	1	6	7	9	10	3.2	3.5	4	3.4	4.53333333333333	2.58333333333333	2.33333333333333	12	0.714285714285714	0.666666666666667	0.619047619047619	0.927924805368093	0.607478945789582	-0.8344383017138	0.346434650533927	0.729343974841466	-0.149097420622345	0.541634131994091	1.2048830297672	0.216001329243039	-0.683336284954727	-0.525367282642495	-1.29214491771264	-1.41282579700334	0.222300821441842	-1.13995947171965	-0.836888801603574	-0.242892157635361	-0.589300188241294	-0.666829951135061	0.242046039511562	0.200432991397096	0.563694782537012	-0.77429599870946	0.321465305669457	0.676776365901158	0.502595746511333	-0.138351195011874	0.0675297659942878	-0.166801306877098
23	5	75	2	4	1	1	10	10	14	3.6	3.25	4.6	3.2	4.73333333333333	3	4.66666666666667	18	0.523809523809524	0.761904761904762	0.714285714285714	1.52404619548335	1.16258901694213	1.17579942514217	0.785815182918419	0.390719986522214	-0.48618724115982	1.44051630849492	-0.544673150442706	1.06400654775275	-0.0248485921801716	0.966300537717446	0.752144056578998	-0.813787659073925	0.474771040079363	-2.35623422188078	-0.836888801603574	-1.4348629312163	0.189774636891264	-0.429009479051927	1.0565501724711	1.62159513107195	1.77183936818139	1.79197264053944	1.19761863987987	0.595475308958486	2.19541339949341	-0.740971815182172	0.543125194741786	-0.618834369599026
24	5	64	2	11	3	4	2	2	2	3	3.75	4	3.8	4.66666666666667	4	3.16666666666667	11	0.428571428571429	0.571428571428571	0.476190476190476	1.52404619548335	-0.872814577283883	1.17579942514217	0.126744384341681	1.06796796316072	0.525082220452606	0.541634131994091	-1.41945124054766	-0.63200388926667	-1.67106782411656	-0.773978586035818	-0.562041712608482	0.623903871956677	0.390614300533523	-0.653449571655195	-0.275363412140531	-0.719680467067737	-1.88775823012889	-2.331573255717	-1.38696222640752	-0.963203122967551	-1.33020973587191	1.79197264053944	0.193164296754818	1.6276325111532	0.825475438209523	0.800249560396745	-0.349330572274197	-0.113872550319464
25	4.5	67	1	17	1	3	13	8	4	1.8	2.75	3.4	3.4	4.33333333333333	4.08333333333333	3.16666666666667	16	0.761904761904762	0.80952380952381	0.952380952380952	1.22598550042572	-0.317704506131334	-0.8344383017138	-1.1913972128118	-0.28652799011629	-0.149097420622345	-0.357248044506741	1.64227207481968	1.4880091570076	1.62137063975622	0.469077930930799	-0.562041712608482	0.74371149954256	-0.0301693971956789	0.806080128538161	-0.836888801603574	-0.958074621783925	0.968849462023821	-0.904650423218194	-0.979710159927749	1.82427765099202	-0.38950111793693	-1.02300925890098	-1.46063570815488	-0.351279161348697	-0.437980922620708	-0.18279127583387	0.645776548979857	0.712187480818904
26	4.5	73	1	12	6	6	10	10	10	1.8	2.5	3.4	3.8	4.2	3.91666666666667	3.33333333333333	13	0.666666666666667	0.761904761904762	0.761904761904762	1.22598550042572	0.792515636173765	-0.8344383017138	-1.1913972128118	-0.625151978435542	0.525082220452606	-0.357248044506741	0.767493984714723	1.06400654775275	0.304395254207106	-0.276755979249171	-0.416021071587651	0.504096244370793	-0.198482876287359	-0.410194621622969	0.566924672054034	-0.242892157635361	0.189774636891264	-0.429009479051927	0.242046039511562	1.3044565999029	0.971612678809703	-1.02300925890098	-1.46063570815488	-0.766427261124429	-0.437980922620708	0.643743188806238	0.457922212191253	0.712187480818904
27	4.5	74	2	7	2	4	9	10	5	NA	NA	NA	NA	4.8	3.33333333333333	5.16666666666667	17	0.380952380952381	0.571428571428571	0.714285714285714	1.22598550042572	0.977552326557948	1.17579942514217	NA	NA	NA	NA	-1.85684028560014	-0.63200388926667	-0.0248485921801716	0.717689234324123	1.19020597964149	-0.334557148730391	0.558927779625203	-1.6264693717841	-0.556126106872052	-0.719680467067737	-0.0699169714862554	-0.429009479051927	-0.776084126687864	-0.774827604453602	1.19846497826748	1.4415130466332	NA	NA	NA	NA	-0.293495134963171	NA
28	0	71	1	18	1	10	10	17	17	2.6	2.75	3.4	2.8	4.46666666666667	3.16666666666667	4.5	17	0.619047619047619	0.666666666666667	0.714285714285714	-1.45656075509295	0.422442255405399	-0.8344383017138	-0.312636148042812	-0.28652799011629	-1.16036688223477	-0.357248044506741	0.330104939662247	0.216001329243039	-0.0248485921801716	0.717689234324123	0.606123415558167	-0.574172403902159	0.138144081896002	1.04933507857039	-0.836888801603574	0.71068446122939	0.189774636891264	1.23573382553001	1.66742827219076	-0.314619059223321	-0.615312810516454	1.21541008282273	0.455373543862588	0.417345425639048	0.520353481462217	1.69014486217273	-0.0499404149637374	-0.235527226787146
29	5	68	2	13	1	1	12	6	10	2.8	2.5	3.4	2.8	3.4	2.91666666666667	2.83333333333333	13	0.714285714285714	0.714285714285714	0.761904761904762	1.52404619548335	-0.132667815747151	1.17579942514217	-0.0929458818505659	-0.625151978435542	-1.16036688223477	-0.357248044506741	1.2048830297672	0.640003938497894	0.304395254207106	-0.276755979249171	-0.854082994650144	-0.933595286659809	-1.20836375083744	-0.166939671590743	-0.836888801603574	-1.4348629312163	0.709157853646302	-1.38029136738446	0.242046039511562	0.975395567562077	-0.202191879852531	1.79197264053944	-0.1416538176202	-0.952760494333579	-0.544462523074366	-1.76845273223478	0.320011252987789	0.0544480561070576
30	0.5	69	1	12	3	6	10	10	9	1.6	2.25	3.2	2.8	4.53333333333333	3.75	4	13	0.761904761904762	0.714285714285714	0.761904761904762	-1.15850006003532	0.0523688746370324	-0.8344383017138	-1.41108747900404	-0.963775966754794	-1.16036688223477	-0.656875436673685	1.64227207481968	0.640003938497894	0.304395254207106	-0.276755979249171	0.168061492495673	0.264480989199026	0.222300821441842	-0.410194621622969	-0.275363412140531	-0.242892157635361	0.189774636891264	-0.429009479051927	0.0384200062716765	-0.741444601172649	-0.060669344410984	0.966696822631205	1.63474492914127	1.11653451534602	0.760990232822188	1.34428510273198	-0.129479145278494	-0.90097731372021
31	3.5	78	1	13	2	14	6	16	16	2.2	1.5	4.4	2.2	3.06666666666667	4.08333333333333	3.5	11	0.523809523809524	0.666666666666667	0.666666666666667	0.629864110310463	1.71769908809468	-0.8344383017138	-0.752016680427304	-1.97964793171255	-2.1716363438472	1.14088891632798	-0.544673150442706	0.216001329243039	-0.35409243856745	-0.773978586035818	-0.27000043056682	0.74371149954256	-1.62914744856664	-0.166939671590743	-0.556126106872052	1.66426108009414	-0.848991796618813	0.997913353446874	1.46380223895087	0.136051485069544	1.08191700790385	-0.525582738517937	-0.473668317355972	-1.24690918323607	0.718604982245992	-1.36783579363518	0.0528459933745347	0.214870080857372
32	1	63	2	18	1	4	7	18	11	2.4	2.75	3.2	3.2	2.8	1.83333333333333	2.16666666666667	4	0.571428571428571	0.666666666666667	0.80952380952381	-0.860439364977686	-1.05785126766807	1.17579942514217	-0.532326414235058	-0.28652799011629	-0.48618724115982	-0.656875436673685	-0.10728410539023	0.216001329243039	0.633639100594384	-2.51425770978908	-1.43816555873347	-2.49109444527629	-1.96577440675	1.04933507857039	-0.836888801603574	-0.719680467067737	-0.589300188241294	1.47355429761314	0.445672072751447	-0.185856046568216	0.910216872993151	-1.01170411071046	0.458034601825262	0.246539961863994	0.565201483600945	0.418334641043809	-0.0205728697242309	-0.251615479473856
33	3	64	1	10	10	11	7	10	11	2.2	2	4	3	4.13333333333333	3.58333333333333	3.5	11	0.714285714285714	0.666666666666667	0.714285714285714	0.331803415252833	-0.872814577283883	-0.8344383017138	-0.752016680427304	-1.30239995507405	-0.823277061697296	0.541634131994091	1.2048830297672	0.216001329243039	-0.0248485921801716	-0.773978586035818	-0.27000043056682	0.0248657340272592	-0.282639615833199	-0.896704521687421	1.68997545098012	0.949078615945578	-0.589300188241294	-0.429009479051927	0.445672072751447	0.071669978741992	-0.28960285762525	-0.276869478326413	-0.249521702892878	-0.432140753118705	0.179716054813143	-0.273166140770481	0.0381622207547815	0.100023482680955
34	0	62	1	NA	3	3	15	19	1	1.4	1.5	3.8	4.2	3	3	3.16666666666667	14	0.523809523809524	0.523809523809524	0.523809523809524	-1.45656075509295	-1.24288795805225	-0.8344383017138	-1.63077774519629	-1.97964793171255	1.19926186152756	0.242006739827147	-0.544673150442706	-1.05600649852152	-1.34182397772928	-0.0281446758558478	-0.562041712608482	-0.813787659073925	-1.71330418811248	NA	-0.275363412140531	-0.958074621783925	1.48823267877886	1.71137476969627	-1.5905882596474	1.53813762286957	1.81034182267651	1.21541008282273	2.37532686393188	2.88347748623342	-0.352497519700211	-1.74679776258075	0.338505908735958	-1.29611386555834
35	1.5	81	1	12	2	4	11	7	12	2	1.5	2.8	3.8	4.86666666666667	3.58333333333333	4.66666666666667	15	0.619047619047619	0.571428571428571	0.80952380952381	-0.562378669920056	2.27280915924723	-0.8344383017138	-0.971706946619551	-1.97964793171255	0.525082220452606	-1.25613022100757	0.330104939662247	-0.63200388926667	0.633639100594384	0.220466627537476	0.752144056578998	0.0248657340272592	0.643084519171043	-0.410194621622969	-0.556126106872052	-0.719680467067737	0.449466245268783	-1.14247089530133	0.649298105991332	0.355425506630092	-1.27817939195958	0.469270302248157	0.546467260191982	1.11331177074649	0.706420842936625	-0.295295040736806	0.0415174889029827	-0.317755237776977
36	1	78	1	16	11	11	1	11	19	2.2	1.75	4.6	2.8	2.86666666666667	1.91666666666667	2.33333333333333	7	0.523809523809524	0.428571428571429	0.428571428571429	-0.860439364977686	1.71769908809468	-0.8344383017138	-0.752016680427304	-1.6410239433933	-1.16036688223477	1.44051630849492	-0.544673150442706	-1.90401171703123	-2.00031167050384	-1.76842379960911	-1.29214491771264	-2.37128681769041	-1.88161766720416	0.562825178505935	1.97073814571164	0.949078615945578	-2.14744983850641	-0.191189006968794	2.07468033867053	1.63828663271243	-1.47797591258294	0.717983562439681	0.647064754959497	1.41200159976651	-1.23947693772137	0.998425343291225	0.274241620121367	-0.359362910024711
37	4.5	70	1	14	2	4	9	9	8	3.6	4	4.2	3.6	4.4	4.08333333333333	4.16666666666667	17	0.666666666666667	0.666666666666667	0.761904761904762	1.22598550042572	0.237405565021216	-0.8344383017138	0.785815182918419	1.40659195147997	0.187992399915131	0.841261524161036	0.767493984714723	0.216001329243039	0.304395254207106	0.717689234324123	0.314082133516505	0.74371149954256	0.0539873423501622	0.0763152784414828	-0.556126106872052	-0.719680467067737	-0.0699169714862554	-0.666829951135061	-0.165206026968209	0.264814497724648	0.291055780436386	-1.02300925890098	0.963398020272369	1.72446133752996	1.03137443068747	0.230475956486184	0.0822135386140408	-0.492121435420239
38	0.5	67	1	20	5	7	15	17	1	4	2.75	4.2	3.4	4.33333333333333	4	5	18	0.714285714285714	0.714285714285714	0.857142857142857	-1.15850006003532	-0.317704506131334	-0.8344383017138	1.22519571530291	-0.28652799011629	-0.149097420622345	0.841261524161036	1.2048830297672	0.640003938497894	0.962882946981661	0.966300537717446	1.04418533862066	0.623903871956677	-0.0301693971956789	1.53584497863484	0.286161977322512	-0.00449800291917341	1.48823267877886	1.23573382553001	-1.5905882596474	-0.741444601172649	0.368060689426641	0.966696822631205	-1.41938930973343	0.331942693751521	-0.974601526245961	0.172729370742098	-0.129479145278494	0.806093908356118
39	2.5	61	2	13	5	10	10	16	10	3.6	3.25	4.6	3.8	3.86666666666667	3.91666666666667	4.16666666666667	14	0.523809523809524	0.571428571428571	0.714285714285714	0.0337427201952035	-1.42792464843643	1.17579942514217	0.785815182918419	0.390719986522214	0.525082220452606	1.44051630849492	-0.544673150442706	-0.63200388926667	-0.0248485921801716	-0.0281446758558478	0.314082133516505	0.504096244370793	-0.61926657401656	-0.166939671590743	0.286161977322512	0.71068446122939	0.189774636891264	0.997913353446874	0.242046039511562	-0.0213255303978056	-0.0481820618720249	0.0396746710082535	0.0265155418423589	0.0131839551798927	0.0486069387341716	0.0177177024442084	-0.0701533857190687	0.0147303012949111
40	4.5	75	2	7	2	5	11	11	3	4	3.25	3.6	4.2	4.13333333333333	4	4.33333333333333	15	0.428571428571429	0.714285714285714	0.952380952380952	1.22598550042572	1.16258901694213	1.17579942514217	1.22519571530291	0.390719986522214	1.19926186152756	-0.0576206523397967	-1.41945124054766	0.640003938497894	1.62137063975622	0.220466627537476	0.460102774537335	0.623903871956677	-0.282639615833199	-1.6264693717841	-0.556126106872052	-0.481286312351549	0.449466245268783	-0.191189006968794	-1.18333619316763	0.784635548813774	1.42531727772525	1.4415130466332	1.50207218214509	0.479017038202768	-0.0706420842936623	1.47027765344635	0.270067875402647	-0.759745639028936
41	3.5	65	1	11	2	2	9	12	13	3.2	4	4.8	4.4	4.6	4	4.5	11	0.571428571428571	0.619047619047619	0.619047619047619	0.629864110310463	-0.6877778868997	-0.8344383017138	0.346434650533927	1.40659195147997	1.53635168206503	1.74014370066187	-0.10728410539023	-0.208001280011815	-0.683336284954727	-0.773978586035818	0.606123415558167	0.623903871956677	0.306457560987682	-0.653449571655195	-0.556126106872052	-1.19646877650011	-0.0699169714862554	0.0466314651143397	0.852924139231217	-0.131012541178079	-0.43320660682329	-0.525582738517937	0.218206752939268	0.885961788088789	1.09605406382974	0.967692785347876	-0.0644891334832925	-0.109105381942654
42	3	67	2	19	2	11	8	18	15	4.6	4.25	3.8	3.2	4.26666666666667	4.33333333333333	4.33333333333333	18	0.428571428571429	0.571428571428571	0.523809523809524	0.331803415252833	-0.317704506131334	1.17579942514217	1.88426651387965	1.74521593979922	-0.48618724115982	0.242006739827147	-1.41945124054766	-0.63200388926667	-1.34182397772928	0.966300537717446	0.460102774537335	1.10313438230021	-0.114326136741519	1.29259002860261	-0.556126106872052	0.949078615945578	-0.329608579863775	1.47355429761314	1.26017620571099	-0.209701048911755	-0.105415440175591	0.390134264914491	0.625206064551818	0.579068609179065	0.0802986627888512	-0.161318587069181	-0.125988823030094	-0.263415572573042
43	4	77	1	14	10	12	3	7	6	4.2	3.5	4	2.8	5.33333333333333	4.08333333333333	4.83333333333333	18	0.476190476190476	0.428571428571429	0.428571428571429	0.927924805368093	1.5326623977105	-0.8344383017138	1.44488598149516	0.729343974841466	-1.16036688223477	0.541634131994091	-0.982062195495183	-1.90401171703123	-2.00031167050384	0.966300537717446	0.898164697599829	0.74371149954256	1.23218169599192	0.0763152784414828	1.68997545098012	1.18747277066177	-1.62806662175137	-1.14247089530133	-0.572458093447979	-1.76677970194478	1.42219545709051	-0.77429599870946	1.34074554315798	0.676776365901158	0.502595746511333	-1.07673321335328	-0.695443893121795	-0.663319292787985
44	5	67	2	16	4	6	16	16	2	3.4	4	3.6	3.2	4.8	3.66666666666667	3.66666666666667	16	0.666666666666667	0.714285714285714	0.80952380952381	1.52404619548335	-0.317704506131334	1.17579942514217	0.566124916726173	1.40659195147997	-0.48618724115982	-0.0576206523397967	0.767493984714723	0.640003938497894	0.633639100594384	0.469077930930799	-0.123979789545989	0.144673361613142	0.558927779625203	0.562825178505935	0.00539928259099078	-0.242892157635361	1.74792428715638	0.997913353446874	-1.38696222640752	0.975395567562077	-0.484196343857377	1.79197264053944	0.862800525504854	2.14371111225055	-0.0878165359797362	-0.740971815182172	0.320011252987789	-0.450513763172506
45	0.5	63	1	20	11	17	8	15	7	2.2	2.25	3.8	3.2	4.2	2.91666666666667	3.16666666666667	15	0.619047619047619	0.666666666666667	0.80952380952381	-1.15850006003532	-1.05785126766807	-0.8344383017138	-0.752016680427304	-0.963775966754794	-0.48618724115982	0.242006739827147	0.330104939662247	0.216001329243039	0.633639100594384	0.220466627537476	-0.562041712608482	-0.933595286659809	-0.198482876287359	1.53584497863484	1.97073814571164	2.37944354424271	-0.329608579863775	0.76009288136374	-0.368832060208094	-0.250237552895769	1.22552075710189	0.966696822631205	0.871211369422591	1.11653451534602	-0.280364822618701	0.563247948072057	-0.0352566423439843	-0.474209508201129
46	2	61	2	19	1	3	9	8	15	2.4	2.75	3.2	3.2	4.53333333333333	4.16666666666667	4.16666666666667	12	0.428571428571429	0.476190476190476	0.761904761904762	-0.264317974862426	-1.42792464843643	1.17579942514217	-0.532326414235058	-0.28652799011629	-0.48618724115982	-0.656875436673685	-1.41945124054766	-1.48000910777638	0.304395254207106	-0.525367282642495	0.314082133516505	0.863519127128444	0.222300821441842	1.29259002860261	-0.836888801603574	-0.958074621783925	-0.0699169714862554	-0.904650423218194	1.26017620571099	0.391193010145399	0.37742615133086	-0.310784922897984	0.140703439776388	0.0757344980889392	0.17362398515846	0.128508026987314	-0.0374305723313615	-0.0909392923653666
47	5	65	1	15	1	10	6	10	11	3	2.75	3.8	3.4	5.06666666666667	4	4.5	16	0.666666666666667	0.714285714285714	0.857142857142857	1.52404619548335	-0.6877778868997	-0.8344383017138	0.126744384341681	-0.28652799011629	-0.149097420622345	0.242006739827147	0.767493984714723	0.640003938497894	0.962882946981661	0.469077930930799	0.606123415558167	0.623903871956677	0.895554737808564	0.319570228473709	-0.836888801603574	0.71068446122939	-0.848991796618813	-0.429009479051927	0.445672072751447	0.975395567562077	-1.04820527186707	-1.27172251909251	0.193164296754818	-0.436681893236224	0.368829451114893	-0.227231356655866	0.320011252987789	-0.113872550319464
48	1.5	73	2	13	5	9	4	16	13	3.6	3.25	3.6	3.8	4.4	4	4	15	0.523809523809524	0.333333333333333	0.476190476190476	-0.562378669920056	0.792515636173765	1.17579942514217	0.785815182918419	0.390719986522214	0.525082220452606	-0.0576206523397967	-0.544673150442706	-2.75201693554094	-1.67106782411656	0.220466627537476	0.168061492495673	0.623903871956677	0.0539873423501622	-0.166939671590743	0.286161977322512	0.472290306513202	-1.36837501337385	0.997913353446874	0.852924139231217	1.54767562380698	-0.445693889362249	-0.661244516804222	-0.441925697372646	-0.219732586331545	0.0324046258227809	-0.295295040736806	0.160033953921634	0.268156169652487
49	4	75	1	9	3	1	17	12	6	1	2.25	3.2	4.4	4.13333333333333	2.83333333333333	1.16666666666667	10	0.666666666666667	0.523809523809524	0.761904761904762	0.927924805368093	1.16258901694213	-0.8344383017138	-2.07015827758078	-0.963775966754794	1.53635168206503	-0.656875436673685	0.767493984714723	-1.05600649852152	0.304395254207106	-1.02258988942914	-2.31428940485846	-1.05340291424569	-0.282639615833199	-1.13995947171965	-0.275363412140531	-1.4348629312163	2.0076158955339	0.0466314651143397	-0.572458093447979	-0.979894624608027	1.07879518726911	-0.77429599870946	-1.92095121680529	-0.894311626369388	-0.60953101172651	1.42561883555714	-0.390254429475361	0.925538262126851
50	3	74	2	20	10	11	3	20	10	2.6	2.75	3	3.6	3.33333333333333	4.83333333333333	2.33333333333333	3	0.380952380952381	0.571428571428571	0.523809523809524	0.331803415252833	0.977552326557948	1.17579942514217	-0.312636148042812	-0.28652799011629	0.187992399915131	-0.956502828840629	-1.85684028560014	-0.63200388926667	-1.34182397772928	-2.76286901318241	-1.29214491771264	1.82198014781551	-1.29252049038328	1.53584497863484	1.68997545098012	0.949078615945578	-1.62806662175137	1.94919524177941	0.242046039511562	-0.209701048911755	0.32435520054028	0.390134264914491	-0.103733741652095	-0.0950709656861152	-0.317370905308317	0.0623765203334168	-0.125988823030094	0.039450306805289
51	1	68	2	10	7	6	12	4	4	2.4	2.75	3.4	2.4	5.53333333333333	3.5	3.5	16	0.666666666666667	0.571428571428571	0.714285714285714	-0.860439364977686	-0.132667815747151	1.17579942514217	-0.532326414235058	-0.28652799011629	-1.83454652330972	-0.357248044506741	0.767493984714723	-0.63200388926667	-0.0248485921801716	0.469077930930799	-0.27000043056682	-0.0949418935586245	1.48465191462945	-0.896704521687421	0.847687366785555	-0.242892157635361	0.709157853646302	-1.85593231155073	-0.979710159927749	0.543801025144041	0.114152611134455	-1.01170411071046	0.458034601825262	0.246539961863994	0.3073902805549	1.57851604553864	0.0973529262140084	-0.251615479473856
52	2	65	1	12	4	10	16	11	2	3.4	3.5	3.4	3.8	4.86666666666667	4	4.16666666666667	15	0.571428571428571	0.619047619047619	0.80952380952381	-0.264317974862426	-0.6877778868997	-0.8344383017138	0.566124916726173	0.729343974841466	0.525082220452606	-0.357248044506741	-0.10728410539023	-0.208001280011815	0.633639100594384	0.220466627537476	0.314082133516505	0.623903871956677	0.643084519171043	-0.410194621622969	0.00539928259099078	0.71068446122939	1.74792428715638	-0.191189006968794	-1.38696222640752	0.0549784771015155	0.181792058220488	0.220557042056634	-0.149636991508222	-0.192778722408209	0.0944270796475838	-0.138788669146299	-0.00276163644638385	0.102712814167188
53	1.5	73	2	14	3	8	8	15	14	2.8	3	3	2.6	4.93333333333333	4.25	4.5	14	0.571428571428571	0.380952380952381	0.571428571428571	-0.562378669920056	0.792515636173765	1.17579942514217	-0.0929458818505659	0.0520959982029617	-1.49745670277225	-0.956502828840629	-0.10728410539023	-2.32801432628609	-1.012580131342	-0.0281446758558478	0.606123415558167	0.983326754714327	0.727241258716884	0.0763152784414828	-0.275363412140531	0.233896151797014	-0.329608579863775	0.76009288136374	1.0565501724711	1.30922560037161	-0.445693889362249	-0.661244516804222	0.0522707814096679	-0.0292976781775392	0.537916788658164	0.842137708767929	0.136330660917904	-0.0247995340622453
[truncated: 5 more columns]
